# Supplementary material for: Wine- and stir-frying processing of Cuscutae Semen enhance its ability to alleviate oxidative stress and apoptosis via the Keap 1-Nrf2/HO-1 and PI3K/AKT pathways in H2O2-challenged KGN human granulosa cell line
Source: BMC Complement Med Ther. 2024 May 15;24:189. doi: 10.1186/s12906-024-04491-5 (PMC11094956; doi:10.1186/s12906-024-04491-5)
Supplement: Supplementary file 1 — Supplementary Material 1. [file 12906_2024_4491_MOESM1_ESM.xlsx]

## Sheet: Sheet1
Supplementary Material 1
Principal component identifications of different processed products of Cuscuta Semen
No.	Identification	Formula	theoretical value(m/z)	Error (ppm)	tR/min	Source	Quasi-molecular ion
31	7-Methoxycoumarin	C10H8O3	176.047	-0.02	23.38	CCS,WCS,SFCS	[M+H]+
32	p-Hydroxybenzaldehyde	C7H6O2	122.037	-0.3	23.64	CCS,WCS,SFCS	[M-H]-
33	Leucoside	C26H28O15	580.143	0.11	25.13	CCS,WCS,SFCS	[M+H]+
34	SibiricoseA	C22H30O14	518.164	0.32	23.35	CCS,WCS,SFCS	[M+H]+
35	Citric acid	C6H8O7	192.027	0.19	1.8	CCS,WCS,SFCS	[M+H]+
36	Quercetin	C33H40O22	788.202	0.88	22.12	WCS,SFCS	[M+H]+
37	Ferulaldehyde	C10H10O3	178.063	-0.25	47.71	CCS,WCS,SFCS	[M+H]+
38	Coumarin	C9H6O2	146.037	0.43	24.87	CCS,WCS,SFCS	[M-H]-
39	2-Pyrrolidinecarboxylic acid	C5H9NO2	115.063	0.04	1.69	CCS,WCS,SFCS	[M+H]+
40	Adenosine	C10H13N5O4	267.097	-0.03	1.71	SFCS	[M-H]-
41	Sucrose	C12H22O11	342.116	-0.21	1.7	CCS,WCS,SFCS	[M+H]+
42	Skimmin	C15H16O8	324.084	-0.33	21.67	CCS,WCS,SFCS	[M+H]+
43	L-Glutamic acid L	C5H9NO4	147.053	0	1.57	CCS,SFCS	[M+H]+
44	5-Hydroxymethylfurfural	C6H6O3	126.032	0.43	1.68	CCS,SFCS	[M+H]+
45	Betaine	C5H11NO2	117.079	-0.09	1.65	WCS,SFCS	[M+H]+
46	Isoquercitrin	C21H20O12	464.095	-0.07	24.48	CCS,WCS,SFCS	[M+H]+
47	Jasmonic acid	C12H18O3	210.126	0.03	30.87	CCS,WCS,SFCS	[M+H]+
48	(S)-11convolvulinolic acid	C14H28O3	244.204	-0.27	37.72	CCS,WCS,SFCS	[M+H]+
49	Luteolin	C15H10O6	286.048	-0.15	31.44	CCS,WCS,SFCS	[M+H]+
50	Myricetin	C15H10O8	318.038	0.09	23.95	CCS,WCS,SFCS	[M+H]+
51	Cuscutamine	C15H14N2O3	270.1	-0.13	28.36	CCS,WCS,SFCS	[M-H]-
52	6-O-Caffeoyl-α-glucose	C15H18O9	342.095	0.22	21.94	CCS,WCS,SFCS	[M+H]+
53	(+)-abscisic acid	C15H20O4	264.136	-0.02	22.2	CCS,WCS,SFCS	[M+H]+
54	Phaseic acid	C15H20O5	280.131	-0.35	38.41	CCS,WCS,SFCS	[M+H]+
55	cis-4-pCoQA	C16H18O8	338.1	0.19	23.73	CCS,WCS,SFCS	[M+H]+
56	Reflexin	C16H20O9	356.111	0.64	23.72	CCS,WCS,SFCS	[M+H]+
57	N-cis Feruloyl tyramine	C18H19NO4	313.131	-0.24	28.36	CCS,WCS,SFCS	[M-H]-
58	Linoleic acid	C18H32O2	280.24	-0.35	47.94	CCS,WCS,SFCS	[M+H]+
59	Methyl oleate	C19H36O2	296.272	-0.06	47.93	CCS	[M-H]-
60	Piperonyl alcohol	C20H20O6	356.126	-0.25	26	CCS,WCS,SFCS	[M+H]+
61	Luteolin-hexoside	C21H20O11	448.101	-0.02	25.94	CCS,WCS,SFCS	[M+H]+
62	Quercetin 3-(2''-acetylgalactoside)	C23H22O13	506.106	0.55	26.22	CCS,WCS,SFCS	[M+H]+
63	Quercetin-3-O-apiosyl-	C26H28O16	596.138	0.06	24.41	CCS,WCS,SFCS	[M+H]+
	(1→2)-galactoside
64	(+)-Pinoresinol-4-O-	C26H32O11	520.195	0.42	25.54	CCS,WCS,SFCS	[M+H]+
	glucoside
65	Isorhamnetin-3-apiosyl-	C27H30O16	610.154	0.46	25.25	CCS,WCS,SFCS	[M+H]+
	(1→2)-hexoside
66	Quercetin-3-O-caffeoylgalactoside	C27H30O17	626.149	0.32	23.93	CCS,WCS,SFCS	[M+H]+
67	△5-avenasterol	C29H48O	412.37	-0.16	47.6	CCS,WCS,SFCS	[M+H]+
68	Quercetin-3-O-coumaroylgalactoside	C30H26O14	610.133	0.38	27.52	CCS,WCS,SFCS	[M+H]+
69	Cuscutoside A	C31H36O16	664.201	0.42	28.56	WCS	[M+H]+
70	Cuscutic resinoside A	C31H54O12	618.361	-0.16	33.92	CCS,WCS,SFCS	[M-H]-
71	Neocuscutosides C	C32H38O18	710.206	0.62	28.56	CCS,SFCS	[M+H]+
72	Cuscutic acid A2	C32H58O16	698.373	0.24	31.42	CCS,WCS,SFCS	[M+H]+
73	α-L-rhamnopyranosyl-(1→3)-O-[2-O-(11S)-11-hydroxytetradecanoyl]-[4-O-acetyl]-α-L-rhamnopyranosyl-(1→2)-O-[6-O-acetyl]-D-glucopyranose	C37H66O18	798.425	-0.09	31.81	CCS,WCS,SFCS	[M+H]+
74	L-Threonine	C4H9NO3	119.058	0.43	1.47	WCS,SFCS	[M+H]+
75	Valine	C5H11NO2	117.079	-0.09	1.58	WCS,SFCS	[M+H]+
76	Lysine	C6H14N2O2	146.106	0.57	1.29	WCS	[M-H]-
77	Arginine	C6H14N4O2	174.112	0.47	1.41	WCS	[M+H]+
78	Maltol	C6H6O3	126.032	0.43	1.61	CCS,SFCS	[M-H]-
79	Phenylalanine	C9H11NO2	165.079	0.71	23.39	SFCS	[M+H]+
80	1-[(2R,3S,5R)-3,4-Dihydroxy-5-(hydroxymethyl)oxolan-2-yl]pyrimidine-2,4-dione	C9H12N2O6	244.07	0.19	5.43	SFCS	[M+H]+
81	2-Pentyl furan	C9H14O	138.105	0.25	30.67	CCS	[M+H]+
